# Supplementary material for: Iridium-Catalyzed Highly Selective 1,4-Reduction of α,β-Unsaturated Carbonyl Compounds
Source: Molecules. 2024 Dec 14;29(24):5912. doi: 10.3390/molecules29245912 (PMC11678408; doi:10.3390/molecules29245912)
Supplement: Supplementary file 1 [file molecules-29-05912-s001.zip]

Archive with 1 entries (1 files):
- molecules-3299485-supplementary.pdf
